# Supplementary material for: The role of biogeographical barriers on the historical dynamics of passerine birds with a circum‐Amazonian distribution
Source: Ecol Evol. 2024 Mar 6;14(3):e10860. doi: 10.1002/ece3.10860 (PMC10915597; doi:10.1002/ece3.10860)
Supplement: Supplementary file 8 — Table S1. [file ECE3-14-e10860-s001.xlsx]

## Sheet: Planilha1
Table S1. List of species and number of samples used in thus study and the number of haplotypes identified by bpopArt. The asteric * indicates the information of the outgroups. 1 Samples used in the mtDNA analyses. 2 Samples used in the UCEs analyses. *Outgroups. 1Samples for the mtDNA analyses. 2Samples for the UCEs analyses.
Species	Outgroup*	Number samples mtDNA	bp number popart	Haplotypes	Number samples UCEs
Dysithamnus mentalis	D. leucostictus	132/1*	967	70	58/1*
Thamnophilus caerulescens	Thamnophilus aethiops	53/3*	825	30	28/3*
Thamnophilus palliatus/tenuepunctatus	Thamnophilus zarumae1,2/multistriatus2	26/2/1*	1025	16	26/2/2*
Thamnophilus ruficapillus/torquatus	Thamnophilus doliatus	20/13/1*	1025	18	14/9/1*
