# Supplementary material for: The role of biogeographical barriers on the historical dynamics of passerine birds with a circum‐Amazonian distribution
Source: Ecol Evol. 2024 Mar 6;14(3):e10860. doi: 10.1002/ece3.10860 (PMC10915597; doi:10.1002/ece3.10860)
Supplement: Supplementary file 9 — Table S2. [file ECE3-14-e10860-s018.xlsx]

## Sheet: Table_S2
Table S2. Vouchered specimens of the four species included in this study. Museum collections: MCP–Coleção de Ornitologia do Museu de Ciências e Tecnologia da Pontifícia Universidade Católica do Rio Grande do Sul, Porto Alegre, Brazil; CUMV–Cornell University Museum of Vertebrates, Ithaca; DZUFMG–Departamento de Zoologia da Universidade Federal de Minas Gerais, Belo Horizonte, Brazil; FMNH–Field M…
Sequence_ID	Country	Specimen_voucher	Scientific Name	ND2	UCEs
O003_Dys_men_ALG_021_BR_AL	Brazil: Alagoas, São José da Lage, Usina Serra Grande	MZ 98409	Dysithamnus mentalis	YES	NO
O004_Dys_men_ALG_046_BR_AL	Brazil: Alagoas, São José da Lage, Usina Serra Grande	MZ 98407	Dysithamnus mentalis	YES	SAMN15865061*
O009_Dys_men_ALG_087_BR_AL	Brazil: Alagoas, São José da Lage, Usina Serra Grande	MZ 98405	Dysithamnus mentalis	YES	SAMN15865060*
O012_Dys_men_ALG_111_BR_AL	Brazil: Alagoas, São Miguel dos Campos, Usina Porto Rico	MZ 98406	Dysithamnus mentalis	YES	NO
O015_Dys_men_ALG_135_BR_AL	Brazil: Alagoas, São Miguel dos Campos, Usina Porto Rico	MZ 98403	Dysithamnus mentalis	YES	NO
O016_Dys_men_ALG_136_BR_AL	Brazil: Alagoas, São Miguel dos Campos, Usina Porto Rico	MZ 98404	Dysithamnus mentalis	YES	NO
O017_Tha_pal_J_2216_BR_RO	Brasil: Rondônia, JIRAU	MZUSP [J-2216]	Thamnophilus palliatus	YES	YES
O018_Tha_pal_J_2217_BR_RO	Brasil: Rondônia, JIRAU	MZUSP [J-2217]	Thamnophilus palliatus	YES	YES
O019_Dys_men_MZ_79194_BR_MG	Brazil: Minas Gerais, Felixlândia, Riachão, Fazenda Jacaré	MZ 79194	Dysithamnus mentalis	YES	SAMN15864902*
O021_Dys_men_MZ_79195_BR_MG	Brazil: Minas Gerais, Felixlândia, Riachão, Fazenda Jacaré	MZ 79195	Dysithamnus mentalis	YES	SAMN15864903*
O023_Dys_men_MZ_79196_BR_MG	Brazil: Minas Gerais, Felixlândia, Riachão, Fazenda Jacaré	MZ 79196	Dysithamnus mentalis	YES	SAMN15864904*
O026_Dys_men_MZ_79203_BR_MG	Brazil: Minas Gerais, Felixlândia, Riachão, Fazenda Jacaré	MZ 79203	Dysithamnus mentalis	YES	NO
O035_Dys_men_MZ_85740_BR_AL	Brazil: Alagoas, Usina Coruripe, Coruripe	MZ 85740	Dysithamnus mentalis	YES	SAMN15864936*
O037_Dys_men_MZ_85741_BR_AL	Brazil: Alagoas, Usina Coruripe, Coruripe	MZ 85741	Dysithamnus mentalis	YES	SAMN15864937*
O049_Tha_pal_MZ_86016_BR_BA_1	Brasil: Bahia, RPPN Serra Bonita, Camacan	MZ 86016	Thamnophilus palliatus	YES	SAMN15864947*
O051_Dys_men_MZ_86384_BR_T0	Brazil: Tocantins, Rio Tocantins (margem direita), Goiatins	MZ 86384	Dysithamnus mentalis	YES	SAMN15864951*
O056_Dys_men_MZ_87833_BR_SP	Brazil: São Paulo, P. E. Serra da Cantareira, Mairiporã	MZ 87833	Dysithamnus mentalis	YES	NO
O057_Dys_men_MZ_87834_BR_SP	Brazil: São Paulo, P. E. Serra da Cantareira, Núcleo Pedra Grande	MZ 87834	Dysithamnus mentalis	YES	SAMN15864955*
O059_Dys_men_MZ_88399_BR_SP	Brazil: São Paulo, Matão	MZ 88399	Dysithamnus mentalis	YES	NO
O066_Tha_pal_MZ_90916_BR_BA	Brasil: Bahia, RPPN Serra Bonita, Camacan	MZ 90916	Thamnophilus palliatus	YES	SAMN15864969*
O067_Tha_pal_MZ_90917_BR_BA	Brasil: Bahia, RPPN Serra Bonita, Camacan	MZ 90917	Thamnophilus palliatus	YES	SAMN15864970*
O080_Dys_men_MZ_91201_BR_SC	Brazil: Santa Catarina, Nova Trento	MZ 91201	Dysithamnus mentalis	YES	YES
O089_Tha_pal_MZ_91380_BR_BA	Brasil: Bahia, Mata do Pacangê, Reserva Michelin	MZ 91380	Thamnophilus palliatus	YES	NO
O104_Dys_men_MZ_91759_BR_MG	Brazil: Minas Gerais, Passa Tempo, Fazenda Ribeirão das Cachoeiras	MZ 91759	Dysithamnus mentalis	YES	SAMN15864994*
O105_Dys_men_MZ_91760_BR_MG	Brazil: Minas Gerais, Oliveira, Sítio Bom Retiro	MZ 91760	Dysithamnus mentalis	YES	SAMN15864995*
O108_Dys_men_MZ_92160_BR_SP	Brazil: São Paulo, Estação Biológica de Boracéia	MZ 92160	Dysithamnus mentalis	YES	NO
O113_Dys_men_MZ_92165_BR_SP	Brazil: São Paulo, Estação Biológica de Boracéia	MZ 92165	Dysithamnus mentalis	YES	NO
O131_Dys_men_MZ_93101_BR_SP	Brazil: São Paulo, Suzano	MZ 93101	Dysithamnus mentalis	YES	NO
O133_Dys_men_MZ_93175_BR_SP	Brazil: São Paulo, Estação Biológica de Boracéia, Salesópolis	MZ 93175	Dysithamnus mentalis	YES	SAMN15865018*
O147_Tha_pal_MZ_93408_BR_PA	Brasil: Pará, Rio Xingu (margem esquerda), Vitória do Xingu, T12	MZ 93408	Thamnophilus palliatus	YES	SAMN15865024*
O149_Dys_men_MZ_93502_BR_SP	Brazil: São Paulo, E. E. Bananal, Bananal	MZ 93502	Dysithamnus mentalis	YES	NO
O163_Dys_men_MZ_94637_BR_G0	Brazil: Goiás, Campinaçu	MZ 94637	Dysithamnus mentalis	YES	SAMN15865044*
O164_Dys_men_MZ_94638_BR_GO	Brazil: Goiás, Campinaçu	MZ 94638	Dysithamnus mentalis	YES	YES
O186_Dys_men_SM_19_BR_SP	Brazil: São Paulo, São Vicente, Paratinga	MZ 100604	Dysithamnus mentalis	YES	NO
O188_Dys_men_FRA_168_BR_PR	Brazil: Paraná, Quatro Barras	MZ 100995	Dysithamnus mentalis	YES	NO
O192_Dys_men_BOR_14_27_BR_SP	Brazil: São Paulo, Estação Biológica de Boracéia	MZ 101633	Dysithamnus mentalis	YES	NO
O193_Dys_men_BOR_14_75_BR_SP	Brazil: São Paulo, Estação Biológica de Boracéia	MZ 101632	Dysithamnus mentalis	YES	NO
O194_Dys_men_BOR_14_76_BR_SP	Brazil: São Paulo, Estação Biológica de Boracéia	MZ 101634	Dysithamnus mentalis	YES	NO
O200_Dys_men_PQP_21_BR_SP	Brazil: São Paulo, Estrada do Corvo (Quatro Barras)	PQP-21	Dysithamnus mentalis	YES	YES
O209_Dys_men_KU_273_PA_CAA	Paraguay: Caazapa, San Rafael National Park	KUNHM 273	Dysithamnus mentalis	YES	YES
O210_Dys_men_KU_274_PA_CAA	Paraguay: Caazapa, San Rafael National Park	KUNHM 274	Dysithamnus mentalis	YES	YES
O221_Tha_ruf_KU__9864_AR_JUY	Argentina: Jujuy, 2 km E Ocloyas	KUNHM 9864	Thamnophilus ruficapillus	YES	YES
O222_Tha_pal_KU_17412_PE_JUN_GAB	Peru: Junin, Junín, along Río Satipo, 1400 m	KUNHM 17412	Thamnophilus palliatus	YES	SAMN15863735 (KU:O:113750)*
O225_Dys_men_KU_18706_PE_CUS	Peru: Cusco, ca. Alto Materiato	KUNHM 18706	Dysithamnus mentalis	YES	YES
O226_Dys_men_KU__18868_PE_CUS	Peru: Cusco, ca. Alto Materiato	KUNHM 18868	Dysithamnus mentalis	YES	NO
O227_Tha_ruf_KU_21588_PE_PU	Peru: Puno, above San Juan del Oro	KUNHM 21588	Thamnophilus ruficapillus	NO	YES
O228_Tha_ruf_KU_21589_PE_PU	Peru: Puno, above San Juan del Oro	KUNHM 21589	Thamnophilus ruficapillus	NO	YES
O246_Dys_men_FMNH_399228_BR_PE	Brazil: Pernambuco, Mata do Estado	FMNH 399228	Dysithamnus mentalis	YES	NO
O247_Dys_men_FMNH_399229_BR_PE	Brazil: Pernambuco, Mata do Estado	FMNH 399229	Dysithamnus mentalis	YES	NO
O249_Dys_men_FMNH_399231_BR_AL	Brazil: Alagoas, Ibateouara, Envenho Ceimba, Usina Serra Grande	FMNH 399231	Dysithamnus mentalis	YES	NO
O250_Dys_men_FMNH_399232_BR_AL	Brazil: Alagoas, Ibateouara, Envenho Ceimba, Usina Serra Grande	FMNH 399232	Dysithamnus mentalis	YES	NO
O256_Tha_pal_FMNH_429984_PE_CUS	Peru: Cusco, San Pedro	FMNH 429984	Thamnophilus palliatus	YES	YES
O259_Dys_men_FMNH_433395_PE_CUS	Peru: Cusco, Consuelo, 15.9 km SW Pilcopata	FMNH 433395	Dysithamnus mentalis	YES	NO
O260_Dys_men_FMNH_433397_PE_CUS	Peru: Cusco, Consuelo, 15.9 km SW Pilcopata	FMNH 433397	Dysithamnus mentalis	YES	YES
O261_Dys_men_FMNH_474098_PE_AM	Peru: Amazonas, Quebrada Huacabamba	FMNH 474098	Dysithamnus mentalis	YES	YES
O262_Dys_men_FMNH_474099_PE_AM	Peru: Amazonas, Quebrada Huacabamba	FMNH 474099	Dysithamnus mentalis	YES	NO
O263_Dys_men_FMNH_474100_PE_AM	Peru: Amazonas, Quebrada Huacabamba	FMNH 474100	Dysithamnus mentalis	YES	YES
O264_Dys_men_FMNH_474102_PE_AM	Peru: Amazonas, Rio Verde	FMNH 474102	Dysithamnus mentalis	YES	NO
O265_Dys_men_FMNH_474103_PE_AM	Peru: Amazonas, Rio Verde	FMNH 474103	Dysithamnus mentalis	YES	NO
O266_Dys_men_FMNH_474104_PE_AM	Peru: Amazonas, Rio Verde	FMNH 474104	Dysithamnus mentalis	YES	NO
O267_Dys_men_FMNH_481065_PE_CAJ	Peru: Cajamarca, Pueblo Libre, 3.5 km W	FMNH 481065	Dysithamnus mentalis	YES	YES
O274_Dys_men_BOR_14_23_BR_SP	Brazil: São Paulo, Estação Biológica de Boracéia	MZ 101631	Dysithamnus mentalis	YES	NO
O284_Tha_ruf_MCP_2896_BR_RS	Brazil: Rio Grande do Sul, Pelotas/Rio Grande	MCP 2896	Thamnophilus ruficapillus	YES	YES
O285_Tha_ruf_MCP_3110_BR_RS	Brazil: Rio Grande do Sul, São Gabriel	MCP 3110	Thamnophilus ruficapillus	YES	YES
O286_Tha_ruf_MCP_3189_BR_RS	Brazil: Rio Grande do Sul, Pelotas/Camaquã	MCP 3189	Thamnophilus ruficapillus	YES	NO
O287_Tha_ruf_MCP_3190_BR_RS	Brazil: Rio Grande do Sul, Pelotas	MCP 3190	Thamnophilus ruficapillus	YES	NO
O295_Dys_men_MCP_4085_BR_MT	Brazil: Mato Grosso , Chapada dos Guimarães	MCP 4085	Dysithamnus mentalis	YES	NO
O296_Tha_ruf_MCP_4129_BR_RS	Brazil: Rio Grande do Sul, Pelotas	MCP 4129	Thamnophilus ruficapillus	YES	YES
O298_Dys_men_MCP_4679_BR_SC	Brazil: Santa Catarina, Itapoa	MCP 4679	Dysithamnus mentalis	YES	NO
O309_Tha_pal_MPEG_T01670_BR_PA	Brasil: Pará, Pará, Rio Xingu, Altamira, Ilha da Taboca (UHE Belo Monte)	MPEG T01670	Thamnophilus palliatus	YES	SAMN15864798 (MPEG:55411)*
O311_Dys_men_MPEG_T02234_BR_PA	Brazil: Pará, Paragominas, Fazenda Rio Capim, CIKEL	MPEG T02234	Dysithamnus mentalis	YES	YES
O313_Dys_men_MPEG_T03450_BR_MT	Brazil: Mato Grosso, Canarana, Fazenda Tanguro	MPEG T03450	Dysithamnus mentalis	YES	YES
O316_Tha_tor_MPEG_T06873_BR_PI	Brazil: Piauí, Uruçuí, Fazenda União	MPEG T06873	Thamnophilus torquatus	YES	YES
O317_Tha_tor_MPEG_T06905_BR_PI	Brazil: Piauí, Uruçuí, Fazenda União	MPEG T06905	Thamnophilus torquatus	YES	YES
O318_Tha_tor_MPEG_T06924_BR_PI	Brazil: Piauí, Uruçuí, Fazenda União	MPEG T06924	Thamnophilus torquatus	YES	YES
O323_Tha_tor_MPEG_T09657_BR_PI	Brazil: Piauí, Guadalupe; Faz. Maharish; Cerrado dos Indianos	MPEG T09657	Thamnophilus torquatus	YES	YES
O325_Dys_men_MPEG_T09706_BR_PI	Brazil: Piauí, José de Freitas; Eco Resort Nazareth	MPEG T09706	Dysithamnus mentalis	YES	NO
O326_Dys_men_MPEG_T09855_BR_PI	Brazil: Piauí, José de Freitas; Eco Resort Nazareth	MPEG T09855	Dysithamnus mentalis	YES	NO
O327_Dys_men_MPEG_T09867_BR_PI	Brazil: Piauí, José de Freitas; Eco Resort Nazareth	MPEG T09867	Dysithamnus mentalis	YES	NO
O328_Tha_tor_MPEG_T10072_BR_PI	Brazil: Piauí, Castelo do Piauí, Fazenda Bonito	MPEG T10072	Thamnophilus torquatus	YES	NO
O332_Tha_pal_MPEG_T11172_BR_MT	Brasil: Mato Grosso, Paranaíta, margem direita Rio Paranaíta, Fazenda Paranaíta	MPEG T11172	Thamnophilus palliatus	YES	YES
O336_Tha_pal_MPEG_T12490_BR_PA	Brasil: Pará, Dom Eliseu, margem direita Rio Tocantins	MPEG T12490	Thamnophilus palliatus	YES	YES
O337_Dys_men_MPEG_T12505_BR_PA	Brazil: Pará, Dom Eliseu, margem direita Rio Tocantins	MPEG T12505	Dysithamnus mentalis	YES	NO
O338_Tha_pal_MPEG_T12705_BR_AL	Brasil: Alagoas, Ibateguara, Usina Serra Grande, Engenho Coimbra	MPEG T12705	Thamnophilus palliatus	YES	YES
O341_Dys_men_MPEG_T12901_BR_MA	Brazil: Maranhão, São Roberto, Povoado Canaã	MPEG T12901	Dysithamnus mentalis	YES	NO
O342_Dys_men_MPEG_T12907_BR_MA	Brazil: Maranhão, São Roberto, Povoado Canaã	MPEG T12907	Dysithamnus mentalis	YES	NO
O343_Tha_pal_MPEG_T12923_BR_MA	Brasil: Maranhão, São Roberto, Povoado Canaã	MPEG T12923	Thamnophilus palliatus	YES	YES
O347_Tha_pal_MPEG_T13444_BR_BA	Brasil: Bahia, Ilhéus, Ecoparque de UNA	MPEG T13444	Thamnophilus palliatus	YES	YES
O356_Dys_men_MPEG_T15060_BR_SC	Brazil: Santa Catarina, Blumenau, Vila Itoupava, Sítio Paraíso	MPEG T15060	Dysithamnus mentalis	YES	NO
O359_Dys_men_MPEG_T15098_BR_SC	Brazil: Santa Catarina, Blumenau, Vila Itoupava, Sítio Paraíso	MPEG T15098	Dysithamnus mentalis	YES	YES
O361_Dys_men_MPEG_T15175_BR_PI	Brazil: Piauí, Altos, Flona de Palmares	MPEG T15175	Dysithamnus mentalis	YES	YES
O364_Dys_men_MPEG_T15223_BR_MG	Brazil: Minas Gerais, Fazenda Faroeste, margem direita rio São Miguel, bacia rio São Francisco, Arcos	MPEG T15223	Dysithamnus mentalis	YES	NO
O366_Dys_men_MPEG_T15231_BR_MG	Brazil: Minas Gerais, Fazenda Faroeste, margem direita rio São Miguel, bacia rio São Francisco, Arcos	MPEG T15231	Dysithamnus mentalis	YES	NO
O367_Dys_men_MPEG_T15287_BR_MT	Brazil: Mato Grosso, Fazenda Invernada, Chapada dos Guimarães	MPEG T15287	Dysithamnus mentalis	YES	YES
O368_Dys_men_MPEG_T15288_BR_MT	Brazil: Mato Grosso, Fazenda Invernada, Chapada dos Guimarães	MPEG T15288	Dysithamnus mentalis	YES	YES
O369_Dys_men_MPEG_T15289_BR_MT	Brazil: Mato Grosso, Fazenda Invernada, Chapada dos Guimarães	MPEG T15289	Dysithamnus mentalis	YES	YES
O370_Dys_men_MPEG_T15352_BR_GO	Brazil: Goiás, Fazenda Saloba, Montes Claros de Goiás	MPEG T15352	Dysithamnus mentalis	YES	NO
O371_Dys_men_MPEG_T15353_BR_GO	Brazil: Goiás, Fazenda Saloba, Montes Claros de Goiás	MPEG T15353	Dysithamnus mentalis	YES	NO
O372_Tha_tor_MPEG_T15413_BR_MG	Brazil: Minas Gerais, Fazenda Três Irmãs, Refúgio da Vida Silvestre Rio Pandeiros, distrito de Tejuco Januária	MPEG T15413	Thamnophilus torquatus	YES	NO
O373_Tha_tor_MPEG_T15414_BR_MG	Brazil: Minas Gerais, Fazenda Três Irmãs, Refúgio da Vida Silvestre Rio Pandeiros, distrito de Tejuco Januária	MPEG T15414	Thamnophilus torquatus	YES	YES
O374_Tha_tor_MPEG_T15415_BR_MG	Brazil: Minas Gerais, Fazenda Três Irmãs, Refúgio da Vida Silvestre Rio Pandeiros, distrito de Tejuco Januária	MPEG T15415	Thamnophilus torquatus	YES	YES
O375_Dys_men_MPEG_T15453_BR_MT	Brazil: Mato Grosso, Fazenda Caeté, Chapada dos Guimarães	MPEG T15453	Dysithamnus mentalis	YES	NO
O376_Dys_men_MPEG_T15454_BR_MT	Brazil: Mato Grosso, Fazenda Caeté, Chapada dos Guimarães	MPEG T15454	Dysithamnus mentalis	YES	NO
O377_Dys_men_MPEG_T15455_BR_MT	Brazil: Mato Grosso, Fazenda Caeté, Chapada dos Guimarães	MPEG T15455	Dysithamnus mentalis	YES	NO
O381_Dys_men_MPEG_T15530_BR_MT	Brazil: Mato Grosso, Fazenda Lagos, Araguaiana	MPEG T15530	Dysithamnus mentalis	YES	NO
O386_Dys_men_MPEG_T15661_BR_TO	Brazil: Tocantins, Margem direita do Rio do Coco, Caseara	MPEG T15661	Dysithamnus mentalis	YES	YES
O387_Dys_men_MPEG_T15662_BR_TO	Brazil: Tocantins, Margem direita do Rio do Coco, Caseara	MPEG T15662	Dysithamnus mentalis	YES	NO
O395_Tha_tor_MPEG_T15741_BR_MG	Brazil: Minas Gerais, Barragem de rejeito da USIMINAS, Serra Azul, Itatiaiuçu	MPEG T15741	Thamnophilus torquatus	YES	YES
O396_Dys_men_MPEG_T15750_BR_MG	Brazil: Minas Gerais, Beira da Serra, Serra Azul, Mateus Leme	MPEG T15750	Dysithamnus mentalis	YES	NO
O397_Dys_men_MPEG_T15751_BR_MG	Brazil: Minas Gerais, Beira da Serra, Serra Azul, Mateus Leme	MPEG T15751	Dysithamnus mentalis	YES	NO
O398_Dys_men_MPEG_T15752_BR_MG	Brazil: Minas Gerais, Beira da Serra, Serra Azul, Mateus Leme	MPEG T15752	Dysithamnus mentalis	YES	NO
O411_Dys_men_MPEG_T19876_BR_MA	Brazil: Maranhão, Centro Novo, REBIO Gurupi	MPEG T19876	Dysithamnus mentalis	YES	NO
O412_Dys_men_MPEG_T19877_BR_MA	Brazil: Maranhão, Centro Novo, REBIO Gurupi	MPEG T19877	Dysithamnus mentalis	YES	NO
O413_Dys_men_MPEG_T19906_BR_MA	Brazil: Maranhão, Centro Novo, REBIO Gurupi	MPEG T19906	Dysithamnus mentalis	YES	NO
O414_Tha_pal_MPEG_T19916_BR_MA	Brasil: Maranhão, Centro Novo, REBIO Gurupi	MPEG T19916	Thamnophilus palliatus	YES	NO
O417_Dys_men_MPEG_T21092_BR_MG	Brazil: Minas Gerais, Campus da Universidade Federal de Viçosa - CEDAF, Florestal	MPEG T21092	Dysithamnus mentalis	YES	NO
O420_Dys_men_MPEG_T21152_BR_TO	Brazil: Tocantins, Araguaína, Mata do Garimpinho	MPEG T21152	Dysithamnus mentalis	YES	NO
O421_Dys_men_MPEG_T21155_BR_TO	Brazil: Tocantins, Araguaína, Mata do Garimpinho	MPEG T21155	Dysithamnus mentalis	YES	YES
O422_Dys_men_MPEG_T21161_BR_TO	Brazil: Tocantins, Araguaína, Mata do Garimpinho	MPEG T21161	Dysithamnus mentalis	YES	NO
O424_Dys_men_MPEG_T21651_BR_TO	Brazil: Tocantins, Guaraí; Ribeirão Agua Fria - Fazenda Marupiara	MPEG T21651	Dysithamnus mentalis	YES	YES
O425_Dys_men_MPEG_T21688_BR_TO	Brazil: Tocantins, Guaraí; Ribeirão Agua Fria - Fazenda Marupiara	MPEG T21688	Dysithamnus mentalis	YES	NO
O426_Dys_men_MPEG_T21702_BR_TO	Brazil: Tocantins, Guaraí; Ribeirão Agua Fria - Fazenda Marupiara	MPEG T21702	Dysithamnus mentalis	YES	NO
O427_Tha_pal_MPEG_T23067_BR_MT	Brasil: Mato Grosso, 60 km à leste de Gurantã do Norte	MPEG T23067	Thamnophilus palliatus	YES	NO
O428_Dys_men_MPEG_T23096_BR_TO	Brazil: Tocantins, São Sebastião do Tocantins, Fazenda Ozara	MPEG T23096	Dysithamnus mentalis	YES	NO
O429_Dys_men_MPEG_T23098_BR_TO	Brazil: Tocantins, São Sebastião do Tocantins, Fazenda Ozara	MPEG T23098	Dysithamnus mentalis	YES	NO
O430_Tha_pal_MPEG_T23718_BR_PA	Brasil: Pará, Belém, UFPa	MPEG T23718	Thamnophilus palliatus	YES	YES
O431_Dys_men_MPEG_T23982_BR_BA	Brazil: Bahia, Iberaba, Serra do Orobo, Fazenda Leão dos Brejos	MPEG T23982	Dysithamnus mentalis	YES	NO
O432_Dys_men_MPEG_T23983_BR_BA	Brazil: Bahia, Iberaba, Serra do Orobo, Fazenda Leão dos Brejos	MPEG T23983	Dysithamnus mentalis	YES	NO
O438_Dys_men_MPEG_T24997_BR_PA	Brazil: Pará, Ipixuna do Pará, Fazenda Soberana	MPEG T24997	Dysithamnus mentalis	YES	NO
O457_Dys_men_AMC_1266_VE_TC	Venezuela: Tachira, Tachira	AMC 1266	Dysithamnus mentalis	YES	NO
O458_Dys_men_AMC_1310_VE_TC	Venezuela: Tachira, Tachira	AMC 1310	Dysithamnus mentalis	YES	NO
O459_Dys_men_JM_1042_VE_TC	Venezuela: Tachira, Tachira	JM 1042	Dysithamnus mentalis	YES	NO
O460_Dys_men_JM_1102_VE_TC	Venezuela: Tachira, Tachira	JM 1102	Dysithamnus mentalis	YES	NO
O461_Dys_men_JPL_340_VE_TC	Venezuela: Tachira, Tachira	JPL 340	Dysithamnus mentalis	YES	NO
O462_Dys_men_JPL_341_VE_TC	Venezuela: Tachira, Tachira	JPL 341	Dysithamnus mentalis	YES	NO
O463_Dys_men_KCC_160_VE_TC	Venezuela: Tachira, Tachira	KCC 160	Dysithamnus mentalis	YES	NO
O464_Dys_men_KCC_178_VE_TC	Venezuela: Tachira, Tachira	KCC 178	Dysithamnus mentalis	YES	NO
O465_Dys_men_KCC_246_VE_TC	Venezuela: Tachira, Tachira	KCC 246	Dysithamnus mentalis	YES	NO
O466_Dys_men_KCC_248_VE_TC	Venezuela: Tachira, Tachira	KCC 248	Dysithamnus mentalis	YES	NO
O467_Dys_men_KCC_255_VE_TC	Venezuela: Tachira, Tachira	KCC 255	Dysithamnus mentalis	YES	NO
O468_Dys_men_FMNH_293443_BR_PE	Brazil: Pernambuco, Serra do Espelho	FMNH 293443	Dysithamnus mentalis	YES	NO
O469_Dys_men_IAvH_BT_112_CO_NS	Colombia: Norte de Santander, Toledo, Vereda el Diamante	IavH [BT-112]	Dysithamnus mentalis	YES	NO
O470_Dys_men_IAvH_BT_114_CO_NS	Colombia: Norte de Santander, Toledo, Vereda el Diamante	IavH [BT-114]	Dysithamnus mentalis	YES	NO
O471_Dys_men_LSU_72027_CR_CAR	Costa Rica: Costa Rica?, Cartago, Navarre, Moneco	LSU [B-72027]	Dysithamnus mentalis	YES	NO
O473_Dys_men_LSUB_26463_PAN_CHI	Panama: Chiquiri, Dist. Gualaca, Cordillera Central, 4.3 km by road S Lago Fortuna dam	LSUMZ 163591	Dysithamnus mentalis	YES	SAMN15863602*
O474_Dys_men_LSUB_43612_PE_SaM	Peru: San Martin, Ca 22 km ENE Florida	LSU [B-43612]	Dysithamnus mentalis	YES	NO
O475_Dys_men_LSUB_48490_GU_PO_SI	Guyana: Guyana, Potaro-Siparuni Region; Kopinang Mountain, 9 km W Kopinang Village	LSUMZ 175403	Dysithamnus mentalis	YES	SAMN15863462*
O476_Dys_men_LSYUB_33085_PE_CAJ	Peru: Cajamarca, Ca 3km NNE San Jose de Lourdes	LSUMZ 170460	Dysithamnus mentalis	YES	SAMN15863835*
O482_Dys_men_ML_2733_BR_AL	Brazil: Alagoas, Rio Largo, Usina Leão, Mata do Cedro	MZ 107493	Dysithamnus mentalis	YES	YES
O490_Tha_ruf_LSUB38230_BO_SaC	Bolivia: SantaCruz, La Pajcha, 28 km S Samaipata	LSUMZ [B-38230]	Thamnophilus ruficapillus	YES	SAMN15864604*
O491_Tha_ruf_UWBMRTB347_BO_SaC	Bolivia: SantaCruz, Provincia de Caballero, Tambo	UWBMRTB347	Thamnophilus ruficapillus	YES	NO
O492_Tha_tor_LSUB13900_BO_SaC	Bolivia: SantaCruz, Serrania de Huanchaca, 45 km E Florida	LSUMZ [B-13900]	Thamnophilus torquatus	YES	SAMN15864520*
O493_Tha_tor_LSUB14631_BO_SaC	Bolivia: SantaCruz, Serrania de Huanchaca, 21 km SE Catarata Arco Iris	LSUMZ [B-14631]	Thamnophilus torquatus	YES	NO
O494_Tha_ruf_MZ_85427_BR_MG	Brazil: Minas Gerais, Santa Bárbara, Fazenda Bocaina	MZ 85427	Thamnophilus ruficapillus	YES	NO
O499_Tha_pal_IAvH8245_CO_VI	Colombia: Vichada, Vichada, Cumaribo, Selva de Mataven,Caño Fruta, comunidad de Sarrapia, bosque de planicies sedimentarias antiguas moderadamente disectadas, BT-b	IAvH8245	Thamnophilus palliatus	YES	SAMN15865232 (IAVH:A:14464)*
O500_Tha_ten_ANSP1686_EC_ZC	Ecuador: Zamora-Chinchipe, near Zumba	ANSP1686	Thamnophilus tenuepunctatus	YES	SAMN15863380 (ANSP:ORN:181618)*
O505_Tha_ruf_LSUB32657_PE_CAJ	Peru: Cajamarca, Quebrada Las Palmas, ca 13 km WNW Chontali	LSUMZ [B-32657]	Thamnophilus ruficapillus	YES	SAMN15863826*
O507_Tha_pal_LSUB58400_PE_PU	Peru: Puno, Below Putina, ca 25 km NE San Juan de Oro	LSUMZ [B-58400]	Thamnophilus palliatus	YES	SAMN15864001 (LSUMZ:Ornithology:179658)*
O508_Tha_ruf_LSUB58333_PE_PU	Peru: Puno, Abra de Maruncunca	LSUMZ [B-58333]	Thamnophilus ruficapillus	YES	SAMN15863995*
O509_Tha_ten_LSUB44648_PE_SaM	Peru: San Martin San Martín, Ca 33 km NE Florida	LSUB44648	Thamnophilus tenuepunctatus	YES	SAMN15863937 (LSUMZ:Ornithology:173966)*
O595_Dys_men_LSUMZ_105996_PE_PAS	Peru: Pasco, Km 41 on Villa Rica - Puerto Berurerdez highway	LSUMZ 105996	Dysithamnus mentalis	YES	SAMN15863789*
O596_Dys_men_IAvH_BT_4241_C0L_VA	Colombia: Valle del Cauca, La Cumbre, Chicoral, Bitaco, Fincas La Minga y Montebello	IAvH [ICN 34839]	Dysithamnus mentalis	YES	SAMN15865216*
O597_Dys_men_IAvH_BT_34527_C0L_AN	Colombia: Antioquia, Antioquia, Amalfi, Salazar, Bodega Vieja, Trocha a Aguadeños, cuenca del Río Riachón	IAvH [ICN 34527]	Dysithamnus mentalis	YES	SAMN15865223*
O598_Dys_men_ANSP_185449_EC_NA	Ecuador: Napo, Napo, Panguri; ca. 12 km NE San Francisco del Vergel	ANSP 185449	Dysithamnus mentalis	YES	NO
O599_Dys_men_LSUMZ_162665_B0_PAZ	Bolivia: La Paz, La Paz, Prov. B. Saavedra, 83 km by road E Charazani, Cerro Asunta Pata.	LSUMZ 162665	Dysithamnus mentalis	YES	NO
O600_Dys_men_LSUMZ_183140_PE_TU	Peru: Tumbes, Campo Verde	LSUMZ_183140	Dysithamnus mentalis	NO	Yes
O601_Dys_men_LSUMZ_45867_TT_TR	Trinidad and Tobago: Trinidad, Saint George county, 2km W Morne Bleu	LSUMZ [UF 45867]	Dysithamnus mentalis	YES	SAMN15864164*
O602_Dys_men_LSUMZ_46017_TT_T0	Trinidad and Tobago: Tobago, St. John Co., Tobago Forest Reserve	LSUMZ [UF 46017]	Dysithamnus mentalis	YES	SAMN15864166*
O609_Dys_men_LSUMZ_B1134_BO_PAZ	Bolivia: La Paz, Rio Beni, ca 20 km by river N. Puerto Linares	LSUMZ 102084	Dysithamnus mentalis	YES	YES
O610_Dys_men_LSUMZ_B6155_EC_MS	Ecuador: Morona-Santiago, W slope Cordillera del Cutuc_, Yapitya, on Logro_o-Yaupi trail	LSUMZ 209058	Dysithamnus mentalis	YES	YES
O611_Dys_men_LSUMZ_B13848_BO_SaC	Bolivia: Santa Cruz, Serrania de Huanchaca, 45 km E Florida	LSUMZ 150745	Dysithamnus mentalis	YES	YES
O612_Dys_men_LSUMZ_B38408_BO_SaC	Bolivia: Santa Cruz, Chuchial, ca 37 km SE Samaipata;	LSUMZ 168947	Dysithamnus mentalis	YES	YES
O613_Dys_men_LSUMZ_B38935_BO_CB	Bolivia: Cochabamba, Prov. Chapare San Onofre, ca 43 km W Villa Tumari	LSUMZ [B-38935]	Dysithamnus mentalis	NO	YES
O614_Dys_men_LSUMZ_B40022_PE_LO	Peru: Loreto, Ca. 86 km SE Juanjui on E bank upper Rio Pauya	LSUMZ 170873	Dysithamnus mentalis	YES	YES
O615_Dys_men_LSUMZ_B68224_BO_BE	Bolivia: Beni, Depto. Beni; 42 km N Trinidad, Santa Lucia	LSUMZ 183805	Dysithamnus mentalis	YES	YES
O616_Dys_men_LSUMZ_B72029_CR_CAR	Costa Rica: Cartago, Navarre, Moneco;	LSUMZ 215125	Dysithamnus mentalis	YES	YES
O617_Dys_men_LSUMZ_B76452_PE_UY	Peru: Ucayali, North ridge of Quebrada Quirapokiari watershed, 22.86 km SW mouth of Rio Cohengua	LSUMZ 188855	Dysithamnus mentalis	YES	YES
O618_Dys_men_LSUMZ_B89140_PE_UY	Peru: Ucayali, Comunidad Nativa Kirahuanero, 6 km NE Oventeni	LSUMZ 206837	Dysithamnus mentalis	YES	YES
O637_Tha_pal_LSUMZ_B22863_BO_PAZ	Bolivia: La Paz, Prov. B. Saavedra, 88 km by road E Charazani, Cerro Asunta Pata	LSUMZ [B-22863]	Thamnophilus palliatus	NO	YES
O638_Tha_pal_LSUMZ_B38417_BO_SaC	Bolivia: Santa Cruz, Chuchial, ca 37 km SE Samaipata;	LSUMZ [B-38417]	Thamnophilus palliatus	NO	YES
O640_Tha_pal_LSUMZ_B68260_BO_BE	Bolivia: Beni, Depto. Beni; 42 km N Trinidad, Santa Lucia	LSUMZ [B-68260]	Thamnophilus palliatus	YES	YES
O641_Tha_pal_LSUMZ_B89121_PE_UY	Peru: Ucayali, Santeni River Valley, 9.5 km NE Oventeni	LSUMZ [B-89121]	Thamnophilus palliatus	NO	YES
O642_Tha_ruf_LSUMZ_B87886_BO_PAZ	Bolivia: La Paz, Piedras Blancas, 6 km W Cotacajes	LSUMZ [B-87886]	Thamnophilus ruficapillus	YES	NO
O668_Tha_ruf_USNM_630526_UY_CO	Uruguay: Colonia	USNM 630526	Thamnophilus ruficapillus	NO	YES
O671_Tha_pal_LSU_58381_PE_PU	Peru: Puno, 25 km NE San Juan de Oro	LSUMZ [B-58381]	Thamnophilus palliatus	YES	YES
O672_Tha_pal_LSU_58414_PE_PU	Peru: Puno, Ca 25 km NE San Juan de Oro	LSUMZ [B-58414]	Thamnophilus palliatus	YES	YES
O673_Tha_ruf_LSU_31651_BO_SaC	Bolivia: SantaCruz, Prov. El Tambo, 14 km SE Comarapa	LSUMZ [B-31651]	Thamnophilus ruficapillus	YES	YES
O674_Tha_tor_LSU_14842_BO_SaC	Bolivia: SantaCruz, Serrania de Huanchaca, 21 km SE Catarata Arco Iris	LSUMZ 14842	Thamnophilus torquatus	YES	YES
O675_Tha_ruf_YPM_148411_UY_CeL	Uruguay: Cerro Largo, Establecimiento Tres Lagunas; Rio Yaguaron, 25 km ESE of Isidoro Noblia	YPM 148411	Thamnophilus ruficapillus	NO	YES
O685_Dys_leu_LSU_6111_EC_MS	Ecuador: Morona-Santiago, West slope of Cordillera del Cutucu on trail from Lagrono to Yaupi-Yapitya	ANSP:ORN:176840	Dysithamnus leucostictus	YES	YES
O697_Tha_dol_LSUMZ_178807_PAN_VE	Panama: Veraguas, Isla Coiba, Sendero los Monos, 7	LSUMZ 178807	Thamnophilus doliatus	NO	SAMN15863641*
O731_Tha_dol_UAM_8070_BE	Belize	UAM_8070	Thamnophilus doliatus	YES	NO
Tha_zar_LSUMZ_B191_PE_PI	Genbank: EF030310.1	LSUMZ B191	Thamnophilus zarumae	YES	NO
