# Supplementary material for: The role of biogeographical barriers on the historical dynamics of passerine birds with a circum‐Amazonian distribution
Source: Ecol Evol. 2024 Mar 6;14(3):e10860. doi: 10.1002/ece3.10860 (PMC10915597; doi:10.1002/ece3.10860)
Supplement: Supplementary file 10 — Table S3. [file ECE3-14-e10860-s017.xlsx]

## Sheet: Planilha1
Table S3. Substitution models inferred by jModeltest2 and used in the BEAST analyses for each complex, and the values of the body mass correction used to estimate a mean substitution rate for ND2 for each species. AICc: Akaike Index Criterion corrected; BIC: Bayesian Information Criterion. *Mean in grams, based in the weight (del Hoyo et al., 2019). **Mean in grams, using the mean of all subspeci…
Species	Model AICc	Model BIC	Body mass*
Dysithamnus mentalis	TIM3+I+G	TIM3+I+G	13.1**
Thamnophilus caerulescens	TrN+I+G	TrN+G	19.5
Thamnophilus palliatus/tenuepunctatus	TIM1+G	HKY+G	27/22.5
Thamnophilus ruficapillus/torquatus	TPM1uf+G	HKY+G	20.65/19
