# Supplementary material for: The role of biogeographical barriers on the historical dynamics of passerine birds with a circum‐Amazonian distribution
Source: Ecol Evol. 2024 Mar 6;14(3):e10860. doi: 10.1002/ece3.10860 (PMC10915597; doi:10.1002/ece3.10860)
Supplement: Supplementary file 11 — Table S4. [file ECE3-14-e10860-s006.xlsx]

## Sheet: Table_S4
	Table S4. Basic statistics of the reads recovered after trimming (green) e after the assembly (red). The values included number of contigs recovered, their length (numer of bp) and their minimum and maximun values. *after trimming (illumiprocessor). **after assemble (Trinity).
	Species	Mean of reads*	Minimum*	Maximum*	Mean of reads**	Minimum**	Maximum**	Total contigs**	Mean length**	Total bp**	Contigs >1K**
	D. mentalis	4.09739e+06	712910	11636996	13737.3	4896	157428	810501	500.717	337268803	18608
	T. caerulescens	5.70266e+06	1904001	10284782	17803.7	4888	143662	498503	464.532	185331752	4697
	T. palliatus/tenuepunctatus complex	3.88461e+06	1149098	8008501	13747.2	5743	75200	426163	521.317	191133806	14929
	T. ruficapillus/torquatus complex	3.89068e+06	1380904	8066334	10998	5517	21193	252955	530.601	121822170	6347
