# Supplementary material for: The role of biogeographical barriers on the historical dynamics of passerine birds with a circum‐Amazonian distribution
Source: Ecol Evol. 2024 Mar 6;14(3):e10860. doi: 10.1002/ece3.10860 (PMC10915597; doi:10.1002/ece3.10860)
Supplement: Supplementary file 12 — Table S5. [file ECE3-14-e10860-s014.xlsx]

## Sheet: Planilha1
Table S5. Vaues of number of loci recovered in the complete and incomplete matrices. Also are showed the coverage of loci per individual and individual per loci. *Matrix analyzed from the complete approach.
Species	number of loci complete matrix	number of loci incomplete matrix	% NAs incomplete matrix	Loci per individual	Individual per loci
Dysithamnus mentalis	6	1848	9	1682.2	52.34
Thamnophilus caerulescens	324*	2036	1.55	2004.25	27.56
T. palliatus/tenuepunctatus complex	65	1855	10.41	1661.86	25.98
T. ruficapillus/torquatus complex	74	1845	7.25	1711.13	21.69
