# Supplementary material for: The role of biogeographical barriers on the historical dynamics of passerine birds with a circum‐Amazonian distribution
Source: Ecol Evol. 2024 Mar 6;14(3):e10860. doi: 10.1002/ece3.10860 (PMC10915597; doi:10.1002/ece3.10860)
Supplement: Supplementary file 13 — Table S6. [file ECE3-14-e10860-s011.xlsx]

## Sheet: Planilha1
Tables S6. Estimates of genetic diversity and differentiation for the mtDNA data. These estimates include: nucleotide diversity (π), Tajima's D, Analysis of Molecular Variance (AMOVA), and watterson test.
Species	Nuc. Diversity	Variance
D. mentalis	0.00869463	1.98829e-05
T. caerulescens	0.0127327	4.17173e-05
T. palliatus/tenuepunctatus	0.00686431	1.36488e-05
T. ruficapillus/torquatus	0.0238579	0.000145938
Tajima
Species	D' Tajima	Pval_normal	Pval_beta
D. mentalis	-2.251	0.0243853	0.00559279
T. caerulescens	-2.99583	0.00273703	9.17249e-11
T. palliatus/tenuepunctatus	-2.41342	0.0158036	0.00176801
T. ruficapillus/torquatus	-0.157467	0.874877	0.91042
amova
Species	Variations between groups	Variations between samples within groups	Variations within samples	Total variations
D. mentalis	34.7663	43.5416	21.6922	100
T. caerulescens	43.2061	34.0867	22.7072	100
T. palliatus/tenuepunctatus	33.8205	38.8077	27.3718	100
T. ruficapillus/torquatus	14.6736	21.9405	63.3858	100
Watterson
Species	Theta	Variance
D. mentalis	27.0874	42.8508
T. caerulescens	61.7419	293.741
T. palliatus/tenuepunctatus	13.6196	20.9753
T. ruficapillus/torquatus	25.424	71.4207
Tajima per populations
D. mentalis	D	Pval.normal	Pval.beta
Dys_men_Andes	-2.08883	0.0367232	0.0157654
Dys_men_affinis	-1.86995	0.0614909	0.0334269
Dys_men_mentalis	-1.40438	0.160206	0.153716
Dys_men_northern_brazil	-2.21216	0.026956	0.00827823
T. caerulescens	D	Pval.normal	Pval.beta
Tha_cae_Andean	-0.472098	0.636857	0.692277
Tha_cae_cearensis	-2.33742	0.0194173	0
Tha_cae_caerulescens	-3.56782	0.000359962	0
T. palliatus/tenuepunctatus	D	Pval.normal	Pval.beta
pal_ten_Atlantic_Forest	-4.74473	2.08786e-06	0
pal_ten_central_Andes	-1.5909	0.111632	0
pal_ten_northern_Andes	-1.17777	0.23889	0.280296
pal_ten_palliatus	-1.75541	0.0791897	0.0461603
R. ruficapillus/torquatus	D	Pval,normal	Pval,beta
ruf_tor_central_Andes	1.03182	0.302156	0.344869
ruf_tor_N_Atlantic_Forest	0.388557	0.697604	0.710609
ruf_tor_S_Atlantic_Forest	-1.59757	0.110138	0
