# Supplementary material for: The role of biogeographical barriers on the historical dynamics of passerine birds with a circum‐Amazonian distribution
Source: Ecol Evol. 2024 Mar 6;14(3):e10860. doi: 10.1002/ece3.10860 (PMC10915597; doi:10.1002/ece3.10860)
Supplement: Supplementary file 14 — Table S7. [file ECE3-14-e10860-s007.xlsx]

## Sheet: Planilha1
Tables S7. Estimates of genetic diversity and differentiation for the UCE data. These estimates include: nucleotide diversity (π), Tajima's D, and watterson test.
D. mentalis
for group	pi_scaled	pi_scaled_sd	Watterson_scaled	TajimaD_scaled	X2	pvalue
affinis	0.1041	0.0124	0.1145	-0.0103	0.56	0.45426
Andes	0.123	0.0195	0.1376	-0.0145	0.93	0.334863
mentalis	0.1087	0.0148	0.1249	-0.0162	1.29	0.256048
northern-brazil	0.1218	0.0154	0.1376	-0.0158	1.1	0.294266
T. caerulescens
for group	pi_scaled	pi_scaled_sd	Watterson_scaled	TajimaD_scaled	X2	pvalue
Andean	0.0998	0.0283	0.1143	-0.0145	1.56	0.211665
caerulescens	0.1234	0.0123	0.1459	-0.0225	2.97	0.084822
cearensis	0.1318	0.0082	0.1505	-0.0188	1.96	0.161513
T. palliatus/tenuepunctatus
for group	pi_scaled	pi_scaled_sd	Watterson_scaled	TajimaD_scaled	X2	pvalue
brazilian	0.1683	0.0374	0.1847	-0.0165	0.75	0.386476
central-Andes	0.1823	0.0225	0.1911	-0.0088	0.21	0.646767
northern-Andes	0.1808	0.0341	0.1918	-0.011	0.33	0.565659
T. ruficapillus/torquatus
for group	pi_scaled	pi_scaled_sd	Watterson_scaled	TajimaD_scaled	X2	pvalue
ruf-AF	0.1341	0.0281	0.1504	-0.0163	1.25	0.263552
ruf-Andes	0.1371	0.0789	0.1725	-0.0354	5.01	0.025201
torquatus	0.1262	0.0189	0.1482	-0.022	2.42	0.119795
Species	pi_scaled	pi_scaled_sd	Watterson_scaled	TajimaD_scaled	X2	pvalue
D. mentalis	0.1565	0.0345	0.2054	-0.049	7.05	0.007927
T. caerulescens	0.2038	0.0424	0.2351	-0.0313	2.15	0.14257
T. palliatus/tenuepunctatus	0.1785	0.0653	0.2241	-0.0456	7.86	0.005054
T. ruficapillus/torquatus	0.2047	0.0665	0.253	-0.0483	6.56	0.01043
