# Supplementary material for: The role of biogeographical barriers on the historical dynamics of passerine birds with a circum‐Amazonian distribution
Source: Ecol Evol. 2024 Mar 6;14(3):e10860. doi: 10.1002/ece3.10860 (PMC10915597; doi:10.1002/ece3.10860)
Supplement: Supplementary file 15 — Table S8. [file ECE3-14-e10860-s019.xlsx]

## Sheet: Planilha1
Table S8. Cross-entropy values obtained for 100 replicate runs of sNMF per each combiantion of the different values of the α regularization parameter (1, 10, 50, 100, 500, 1000) and K (1–10) using the incomplete matrix (1,848 SNPs). Lowest mean values of cross-entropy represent better estimates of K. Bold numbers in highlighted cells represent lowest cross-entropy values for each α and the red-fo…
Alpha=1	K=1	K=2	K=3	K=4	K=5	K=6	K=7	K=8	K=9	K=10	lowest	2d. lowest	Difference
min	0.328188	0.300281	0.293105	0.289454	0.293592	0.302193	0.303521	0.313824	0.314631	0.332615	0.289454	0.293105	0.0036509
mean	0.35265	0.324927	0.319378	0.318033	0.322294	0.328069	0.333561	0.340605	0.347338	0.355575	0.318033	0.319378	0.0013457
max	0.381157	0.349612	0.347562	0.340273	0.347625	0.358676	0.365735	0.371498	0.382694	0.395597	0.340273	0.347562	0.0072889
Alpha=10	K=1	K=2	K=3	K=4	K=5	K=6	K=7	K=8	K=9	K=10	lowest	2d. lowest	Difference
min	0.32956	0.301675	0.295404	0.291307	0.298407	0.304207	0.305576	0.313449	0.322933	0.326941	0.291307	0.295404	0.0040964
mean	0.355369	0.327583	0.321895	0.321185	0.325577	0.331078	0.336627	0.34414	0.351627	0.35897	0.321185	0.321895	0.0007094
max	0.375233	0.346394	0.34331	0.347546	0.352642	0.354098	0.370692	0.370173	0.377849	0.384235	0.34331	0.346394	0.0030834
Alpha=50	K=1	K=2	K=3	K=4	K=5	K=6	K=7	K=8	K=9	K=10	lowest	2d. lowest	Difference
min	0.324645	0.298195	0.292502	0.289693	0.296996	0.297078	0.307863	0.310987	0.323651	0.324053	0.289693	0.292502	0.0028088
mean	0.353849	0.325993	0.320339	0.31986	0.323943	0.329705	0.336581	0.344367	0.35298	0.360646	0.31986	0.320339	0.0004791
max	0.387275	0.360264	0.361368	0.356834	0.358663	0.365586	0.3677	0.389101	0.394549	0.393492	0.356834	0.358663	0.0018296
Alpha=100	K=1	K=2	K=3	K=4	K=5	K=6	K=7	K=8	K=9	K=10	lowest	2d. lowest	Difference
min	0.324144	0.293255	0.289004	0.28704	0.289947	0.29752	0.309718	0.314001	0.324467	0.329139	0.28704	0.289004	0.0019632
mean	0.352983	0.325178	0.319646	0.318904	0.324436	0.330359	0.339445	0.346413	0.353764	0.364198	0.318904	0.319646	0.0007416
max	0.375189	0.347656	0.345967	0.342485	0.34764	0.360895	0.366069	0.371336	0.382634	0.393341	0.342485	0.345967	0.0034817
Alpha=500	K=1	K=2	K=3	K=4	K=5	K=6	K=7	K=8	K=9	K=10	lowest	2d. lowest	Difference
min	0.319132	0.29234	0.292967	0.286437	0.289489	0.303568	0.309131	0.314664	0.33568	0.336672	0.286437	0.289489	0.003052
mean	0.352837	0.325922	0.324752	0.32428	0.331541	0.340135	0.350303	0.360279	0.37206	0.384113	0.32428	0.324752	0.000472
max	0.395931	0.367359	0.36236	0.373504	0.370604	0.383411	0.39135	0.403638	0.421169	0.439843	0.36236	0.367359	0.0049988
Alpha=1000	K=1	K=2	K=3	K=4	K=5	K=6	K=7	K=8	K=9	K=10	lowest	2d. lowest	Difference
min	0.323699	0.298295	0.291599	0.292495	0.30225	0.306578	0.316133	0.339903	0.345878	0.353393	0.291599	0.292495	0.0008965
mean	0.353247	0.327492	0.329294	0.329945	0.338732	0.349526	0.360845	0.37407	0.387591	0.400724	0.327492	0.329294	0.0018023
max	0.380537	0.354592	0.356615	0.368673	0.371013	0.381509	0.401023	0.402065	0.426167	0.445221	0.354592	0.356615	0.0020238
