# Supplementary material for: The role of biogeographical barriers on the historical dynamics of passerine birds with a circum‐Amazonian distribution
Source: Ecol Evol. 2024 Mar 6;14(3):e10860. doi: 10.1002/ece3.10860 (PMC10915597; doi:10.1002/ece3.10860)
Supplement: Supplementary file 16 — Table S9. [file ECE3-14-e10860-s015.xlsx]

## Sheet: Planilha1
Table S9. Cross-entropy values obtained for 100 replicate runs of sNMF per each combiantion of the different values of the α regularization parameter (1, 10, 50, 100, 500, 1000) and K (1–12) using the incomplete matrix (2,036 SNPs). Lowest mean values of cross-entropy represent better estimates of K. Bold numbers in highlighted cells represent lowest cross-entropy values for each α and the red-fo…
α=1	K=1	K=2	K=3	K=4	K=5	K=6	K=7	K=8	K=9	K=10	K=11	K=12	lowest	2d. lowest	Difference
min	0.41463	0.3781	0.37439	0.38679	0.40498	0.40998	0.42651	0.43924	0.46538	0.4648	0.488458	0.504161	0.37439	0.3781	0.0037
mean	0.46818	0.4304	0.42527	0.43747	0.45027	0.4668	0.48686	0.50796	0.52824	0.54831	0.572228	0.598091	0.42527	0.4304	0.00513
max	0.5123	0.47448	0.47385	0.49359	0.50404	0.52809	0.56818	0.57198	0.6222	0.63828	0.660845	0.688631	0.47385	0.47448	0.00063
α=10	K=1	K=2	K=3	K=4	K=5	K=6	K=7	K=8	K=9	K=10	K=11	K=12	lowest	2d. lowest	Difference
min	0.42668	0.38206	0.37474	0.39066	0.38981	0.41915	0.4159	0.43532	0.4561	0.49724	0.52251	0.514692	0.37474	0.38206	0.00732
mean	0.4673	0.42947	0.42333	0.43588	0.44978	0.46952	0.48733	0.50797	0.53013	0.54987	0.574404	0.598382	0.42333	0.42947	0.00614
max	0.51302	0.47696	0.50495	0.50696	0.51499	0.53598	0.53778	0.5767	0.62257	0.63576	0.705228	0.688714	0.47696	0.50495	0.02799
α=50	K=1	K=2	K=3	K=4	K=5	K=6	K=7	K=8	K=9	K=10	K=11	K=12	lowest	2d. lowest	Difference
min	0.42023	0.3859	0.37785	0.38267	0.38716	0.42027	0.41344	0.45151	0.46307	0.49679	0.499293	0.533087	0.37785	0.38267	0.00482
mean	0.46999	0.43371	0.42788	0.44203	0.4558	0.47623	0.49685	0.51848	0.53777	0.56201	0.584674	0.608201	0.42788	0.43371	0.00583
max	0.51047	0.46892	0.49179	0.49246	0.52463	0.53898	0.54475	0.59322	0.59113	0.65335	0.688329	0.71503	0.46892	0.49179	0.02287
α=100	K=1	K=2	K=3	K=4	K=5	K=6	K=7	K=8	K=9	K=10	K=11	K=12	lowest	2d. lowest	Difference
min	0.41976	0.38379	0.37935	0.38487	0.3918	0.40879	0.43221	0.46163	0.48039	0.49214	0.528886	0.536215	0.37935	0.38379	0.00443
mean	0.46993	0.4336	0.42808	0.4414	0.45668	0.47602	0.49718	0.52316	0.53976	0.56591	0.592253	0.614711	0.42808	0.4336	0.00552
max	0.51528	0.48304	0.48267	0.50933	0.50896	0.54028	0.55194	0.59271	0.62097	0.65933	0.724834	0.699834	0.48267	0.48304	0.00037
α=500	K=1	K=2	K=3	K=4	K=5	K=6	K=7	K=8	K=9	K=10	K=11	K=12	lowest	2d. lowest	Difference
min	0.4188	0.38092	0.38137	0.39765	0.40557	0.44746	0.44972	0.50243	0.50964	0.53512	0.566157	0.590196	0.38092	0.38137	0.00045
mean	0.4672	0.43245	0.43261	0.4498	0.47214	0.4923	0.52136	0.5496	0.57662	0.60627	0.63493	0.663895	0.43245	0.43261	0.00016
max	0.53756	0.50182	0.50858	0.5242	0.54205	0.57109	0.62757	0.60047	0.65621	0.68353	0.725498	0.760156	0.50182	0.50858	0.00675
α=1000	K=1	K=2	K=3	K=4	K=5	K=6	K=7	K=8	K=9	K=10	K=11	K=12	lowest	2d. lowest	Difference
min	0.43014	0.39367	0.39913	0.40786	0.43649	0.45183	0.48806	0.50107	0.50813	0.55429	0.580591	0.596142	0.39367	0.39913	0.00546
mean	0.46897	0.43501	0.43493	0.45501	0.47874	0.51062	0.53522	0.56459	0.59446	0.62411	0.653053	0.683727	0.43493	0.43501	8e-05
max	0.52614	0.4899	0.48405	0.52469	0.54719	0.60167	0.60715	0.64636	0.66495	0.73103	0.740849	0.766972	0.48405	0.4899	0.00586
