# Supplementary material for: The role of biogeographical barriers on the historical dynamics of passerine birds with a circum‐Amazonian distribution
Source: Ecol Evol. 2024 Mar 6;14(3):e10860. doi: 10.1002/ece3.10860 (PMC10915597; doi:10.1002/ece3.10860)
Supplement: Supplementary file 17 — Table S10. [file ECE3-14-e10860-s002.xlsx]

## Sheet: Planilha1
Table S10. Cross-entropy values obtained for 100 replicate runs of sNMF per each combiantion of the different values of the α regularization parameter (1, 10, 50, 100, 500, 1000) and K (1–10) using the incomplete matrix (1,855 SNPs). Lowest mean values of cross-entropy represent better estimates of K. Bold numbers in highlighted cells represent lowest cross-entropy values for each α and the red-f…
Alpha=1	K=1	K=2	K=3	K=4	K=5	K=6	K=7	K=8	K=9	K=10	lowest	2d. lowest	Difference
min	0.348948	0.33344	0.336098	0.331749	0.347249	0.349228	0.369668	0.394037	0.403499	0.427877	0.331749	0.33344	0.0016905
mean	0.399791	0.383483	0.382435	0.383628	0.393583	0.411036	0.428966	0.446578	0.466895	0.483722	0.382435	0.383483	0.0010483
max	0.469227	0.448644	0.442676	0.450426	0.461213	0.484646	0.489392	0.519195	0.55222	0.564334	0.442676	0.448644	0.0059674
Alpha=10	K=1	K=2	K=3	K=4	K=5	K=6	K=7	K=8	K=9	K=10	lowest	2d. lowest	Difference
min	0.349109	0.336446	0.339479	0.334585	0.34774	0.3608	0.380656	0.390307	0.417046	0.437327	0.334585	0.336446	0.0018611
mean	0.400884	0.383812	0.383557	0.386162	0.396659	0.413334	0.432937	0.45061	0.46812	0.488922	0.383557	0.383812	0.0002545
max	0.450015	0.428014	0.432834	0.432074	0.447116	0.47304	0.513557	0.518102	0.524406	0.559111	0.428014	0.432074	0.0040594
Alpha=50	K=1	K=2	K=3	K=4	K=5	K=6	K=7	K=8	K=9	K=10	lowest	2d. lowest	Difference
min	0.350374	0.335112	0.332552	0.337461	0.349436	0.356787	0.394216	0.391044	0.403863	0.445129	0.332552	0.335112	0.0025598
mean	0.401628	0.384661	0.385085	0.387443	0.40167	0.417229	0.436268	0.454539	0.47645	0.494634	0.384661	0.385085	0.000424
max	0.456002	0.441694	0.445601	0.445203	0.478575	0.4727	0.505254	0.536113	0.543822	0.557671	0.441694	0.445203	0.0035083
Alpha=100	K=1	K=2	K=3	K=4	K=5	K=6	K=7	K=8	K=9	K=10	lowest	2d. lowest	Difference
min	0.341382	0.326715	0.325607	0.33214	0.348361	0.352983	0.380029	0.38453	0.408605	0.432225	0.325607	0.326715	0.0011079
mean	0.399949	0.383303	0.384155	0.388617	0.40233	0.423612	0.437806	0.460684	0.483961	0.501537	0.383303	0.384155	0.0008516
max	0.448138	0.435697	0.450583	0.461203	0.47361	0.49105	0.503446	0.54608	0.545676	0.570231	0.435697	0.448138	0.0124408
Alpha=500	K=1	K=2	K=3	K=4	K=5	K=6	K=7	K=8	K=9	K=10	lowest	2d. lowest	Difference
min	0.352934	0.343277	0.343136	0.332521	0.365479	0.374372	0.407654	0.427988	0.462146	0.47329	0.332521	0.343136	0.010615
mean	0.404716	0.391652	0.394618	0.406668	0.42093	0.445321	0.471353	0.497209	0.525393	0.55383	0.391652	0.394618	0.002966
max	0.449922	0.432639	0.441947	0.455717	0.475725	0.52132	0.5469	0.587674	0.586068	0.612534	0.432639	0.441947	0.0093077
Alpha=1000	K=1	K=2	K=3	K=4	K=5	K=6	K=7	K=8	K=9	K=10	lowest	2d. lowest	Difference
min	0.349137	0.338942	0.33566	0.3665	0.387381	0.39328	0.423086	0.438085	0.48324	0.494222	0.33566	0.338942	0.0032824
mean	0.399986	0.390477	0.404881	0.421789	0.441139	0.464295	0.485482	0.512265	0.54096	0.567427	0.390477	0.399986	0.0095095
max	0.456292	0.448346	0.472328	0.49399	0.520171	0.542242	0.571598	0.580315	0.621975	0.65834	0.448346	0.456292	0.0079462
