# Supplementary material for: The role of biogeographical barriers on the historical dynamics of passerine birds with a circum‐Amazonian distribution
Source: Ecol Evol. 2024 Mar 6;14(3):e10860. doi: 10.1002/ece3.10860 (PMC10915597; doi:10.1002/ece3.10860)
Supplement: Supplementary file 18 — Table S11. [file ECE3-14-e10860-s005.xlsx]

## Sheet: Planilha1
Table S11. Cross-entropy values obtained for 100 replicate runs of sNMF per each combiantion of the different values of the α regularization parameter (1, 10, 50, 100, 500, 1000) and K (1–10) using the incomplete matrix (1,845 SNPs). Lowest mean values of cross-entropy represent better estimates of K. Bold numbers in highlighted cells represent lowest cross-entropy values for each α and the red-f…
Alpha=1	K=1	K=2	K=3	K=4	K=5	K=6	K=7	K=8	K=9	K=10	lowest	2d. lowest	Difference
min	0.492666	0.458223	0.440055	0.435195	0.455634	0.474683	0.487823	0.531877	0.54545	0.595067	0.435195	0.440055	0.0048599
mean	0.537853	0.508043	0.492109	0.496731	0.515573	0.539641	0.567322	0.597322	0.63337	0.669468	0.492109	0.496731	0.0046218
max	0.585642	0.560091	0.540691	0.565057	0.566717	0.596061	0.639447	0.673104	0.726436	0.772726	0.540691	0.560091	0.0194
Alpha=10	K=1	K=2	K=3	K=4	K=5	K=6	K=7	K=8	K=9	K=10	lowest	2d. lowest	Difference
min	0.466822	0.436095	0.424247	0.416373	0.445012	0.450894	0.488515	0.511668	0.520526	0.592069	0.416373	0.424247	0.0078739
mean	0.531483	0.5023	0.487425	0.492498	0.510891	0.532853	0.560165	0.591805	0.629837	0.667979	0.487425	0.492498	0.0050729
max	0.581544	0.553377	0.54329	0.558082	0.588431	0.592849	0.622048	0.682906	0.734183	0.748526	0.54329	0.553377	0.0100867
Alpha=50	K=1	K=2	K=3	K=4	K=5	K=6	K=7	K=8	K=9	K=10	lowest	2d. lowest	Difference
min	0.475158	0.447275	0.428252	0.428971	0.445273	0.463979	0.487137	0.514589	0.545877	0.573108	0.428252	0.428971	0.0007189
mean	0.536145	0.50717	0.491431	0.499108	0.513974	0.537306	0.568012	0.603171	0.640693	0.674176	0.491431	0.499108	0.0076766
max	0.610789	0.583607	0.572821	0.561916	0.58625	0.61433	0.656233	0.68508	0.752399	0.759157	0.561916	0.572821	0.0109053
Alpha=100	K=1	K=2	K=3	K=4	K=5	K=6	K=7	K=8	K=9	K=10	lowest	2d. lowest	Difference
min	0.466978	0.448586	0.42876	0.442893	0.438084	0.463056	0.499518	0.518191	0.549355	0.611898	0.42876	0.438084	0.0093239
mean	0.535955	0.508048	0.492368	0.49764	0.519584	0.543812	0.575969	0.60946	0.651684	0.690406	0.492368	0.49764	0.0052719
max	0.596613	0.5651	0.550501	0.580792	0.604145	0.623673	0.646499	0.701461	0.734587	0.774814	0.550501	0.5651	0.0145989
Alpha=500	K=1	K=2	K=3	K=4	K=5	K=6	K=7	K=8	K=9	K=10	lowest	2d. lowest	Difference
min	0.470575	0.439816	0.421607	0.436878	0.448234	0.491356	0.508391	0.555166	0.610785	0.660155	0.421607	0.436878	0.0152708
mean	0.531544	0.507037	0.495008	0.507841	0.531774	0.562564	0.601731	0.645267	0.685178	0.728216	0.495008	0.507037	0.0120288
max	0.578498	0.553868	0.546961	0.598998	0.610596	0.677939	0.671686	0.71967	0.76535	0.849394	0.546961	0.553868	0.0069066
Alpha=1000	K=1	K=2	K=3	K=4	K=5	K=6	K=7	K=8	K=9	K=10	lowest	2d. lowest	Difference
min	0.459838	0.423799	0.409592	0.411278	0.452589	0.500301	0.516316	0.547842	0.591196	0.647958	0.409592	0.411278	0.0016868
mean	0.532622	0.510516	0.497334	0.512212	0.535955	0.575398	0.611589	0.658551	0.695692	0.74571	0.497334	0.510516	0.0131822
max	0.609334	0.59433	0.580378	0.5837	0.636002	0.700715	0.722828	0.757521	0.76529	0.859722	0.580378	0.5837	0.0033226
